# Supplementary material for: QD:Puf Nanohybrids Are Compatible with Studies in Cells
Source: Nanomaterials (Basel). 2022 Sep 13;12(18):3174. doi: 10.3390/nano12183174 (PMC9506232; doi:10.3390/nano12183174)
Supplement: Supplementary file 1 [file nanomaterials-12-03174-s001.zip]

Archive with 1 entries (1 files):
- nanomaterials-1837434-supplementary.pdf
